# Supplementary material for: Brenner Tumor of the Ovary: A 10-Year Single Institution Experience and Comprehensive Review of the Literature
Source: Med Sci (Basel). 2023 Feb 7;11(1):18. doi: 10.3390/medsci11010018 (PMC9944520; doi:10.3390/medsci11010018)
Supplement: Supplementary file 1 [file medsci-11-00018-s001.zip]

Archive with 1 entries (1 files):
- medsci-2024416-supplementary.pdf
